# Supplementary material for: From Fruit Waste to Medical Insight: The Comprehensive Role of Watermelon Rind Extract on Renal Adenocarcinoma Cellular and Transcriptomic Dynamics
Source: Int J Mol Sci. 2023 Oct 26;24(21):15615. doi: 10.3390/ijms242115615 (PMC10647773; doi:10.3390/ijms242115615)
Supplement: Supplementary file 1 [file ijms-24-15615-s001.zip]

Archive with 3 entries (3 files):
- supplemenarty Table S1.pdf
- Supplementary Figure S1.pdf
- Supplementary Figure S2.pdf
